# Supplementary material for: Metagenomic next-generation sequencing-based characterization of the viral spectrum in clinical pulmonary and peripheral blood samples of patients
Source: Front Cell Infect Microbiol. 2025 Jul 22;15:1562965. doi: 10.3389/fcimb.2025.1562965 (PMC12321765; doi:10.3389/fcimb.2025.1562965)
Supplement: Supplementary file 1 [file Table1.xlsx]

## Sheet: ST1
Supplementary Table: The information of 338 samples.
sequencing ID	gender	age	sequencing type	sample type	Clinical outcome	Pulmonary infection	Tumor	diagnosis
S250051867_12	Female	67	DNA	peripheral blood	improved	no	tumor (solid organic)	Liver dysfunction
S250051738_16	Male	65	DNA	peripheral blood	healed	no	tumor (solid organic)	hepatic malignant tumor
S250051760_2	Male	74	DNA	peripheral blood	improved	no	tumor (solid organic)	subacute liver failure
S250051740_26	Male	68	DNA	peripheral blood	healed	no	tumor (solid organic)	acute suppurative cholecystitis
S250051882_20	Male	59	DNA	peripheral blood	improved	no	tumor (solid organic)	malignant tumor interventional therapy
S250051855_4	Female	66	DNA	peripheral blood	improved	no	tumor (solid organic)	abdominal cancer
S250051957_22	Male	60	DNA	peripheral blood	healed	no	tumor (solid organic)	hepatic malignant tumor
S250039986_11	Male	68	DNA	peripheral blood	healed	no	tumor (solid organic)	hepatic malignant tumor
S250051802_28	Male	54	DNA	peripheral blood	improved	no	tumor (solid organic)	hepatic malignant tumor
S250051872_28	Male	72	DNA	peripheral blood	healed	no	tumor (solid organic)	gastric cancer
S250051219_15	Male	69	DNA	peripheral blood	healed	no	tumor (solid organic)	hepatic malignant tumor
S250051872_18	Male	72	DNA	BALF	improved	no	tumor (solid organic)	malignant tumor interventional therapy
S250051882_25	Male	55	DNA	peripheral blood	improved	no	tumor (solid organic)	chemotherapy for malignant tumors after surgery
S250051855_2	Female	51	DNA	peripheral blood	healed	no	tumor (solid organic)	benign tumors of the stomach
S250022703_12	Male	59	DNA	peripheral blood	improved	Pulmonary infection	tumor (solid organic)	hepatic malignant tumor
S250051871_17	Male	46	DNA	BALF	improved	Pulmonary infection	tumor (solid organic)	maintenance chemotherapy for malignant tumors
S250051855_17	Male	56	DNA	BALF	improved	Pulmonary infection	tumor (solid organic)	respiratory failure type I
S250049305_22	Male	65	DNA	BALF	improved	Pulmonary infection	tumor (solid organic)	Pulmonary infection
S250049137_22	Male	47	DNA	BALF	improved	Pulmonary infection	tumor (solid organic)	Pulmonary infection
S250051780_2	Male	57	DNA	BALF	improved	Pulmonary infection	tumor (solid organic)	Pulmonary infection
S250052066_26	Male	54	DNA	BALF	improved	Pulmonary infection	tumor (solid organic)	lung shadow
S250051386_4	Male	58	DNA	BALF	improved	Pulmonary infection	tumor (solid organic)	pulmonary fungal infection
S250049167_16	Male	58	DNA	BALF	improved	Pulmonary infection	tumor (solid organic)	respiratory failure
S250051748_10	Female	68	DNA	BALF	improved	Pulmonary infection	tumor (solid organic)	respiratory failure
S250051882_29	Female	55	DNA	peripheral blood	improved	Pulmonary infection	tumor (solid organic)	respiratory failure
S250052181_1	Male	69	DNA	BALF	improved	Pulmonary infection	tumor (solid organic)	interstitial pneumonia
S250051391_8	Male	64	DNA	BALF	improved	Pulmonary infection	tumor (solid organic)	tuberculous pleurisy
S250051398_5	Female	55	DNA	BALF	improved	Pulmonary infection	tumor (solid organic)	bacterial pneumonia
S250049133_25	Male	57	DNA	BALF	improved	Pulmonary infection	tumor (solid organic)	pleural effusion
S250051748_15	Female	41	DNA	BALF	improved	Pulmonary infection	tumor (solid organic)	bronchiectasis with infection
S250051784_1	Female	77	DNA	BALF	dead	Pulmonary infection	tumor (solid organic)	baumann acinetobacter pneumonia
S250051409_12	Female	66	DNA	BALF	improved	Pulmonary infection	tumor (solid organic)	maintenance chemotherapy for malignant tumors
S250051755_10	Male	74	DNA	BALF	improved	Pulmonary infection	tumor (solid organic)	Pulmonary infection
S250051738_17	Female	84	DNA	peripheral blood	un healed	Pulmonary infection	tumor (solid organic)	tumor recurrence
S250051717_17	Male	35	DNA	BALF	improved	Pulmonary infection	tumor (solid organic)	escherihia coli pneumonia
S250051881_29	Male	69	DNA	BALF	improved	Pulmonary infection	tumor (solid organic)	targeted therapy for malignant tumor
S250051762_29	Male	58	DNA	peripheral blood	improved	Pulmonary infection	tumor (solid organic)	aplastic anemia
S250051912_30	Male	57	DNA	BALF	un healed	Pulmonary infection	tumor (solid organic)	gastrointestinal perforation
S250051882_31	Male	43	DNA	peripheral blood	improved	Pulmonary infection	tumor (solid organic)	targeted therapy for malignant tumor
S250051748_33	Male	63	DNA	peripheral blood	improved	Pulmonary infection	tumor (solid organic)	targeted therapy for malignant tumor
S250049305_28	Male	84	DNA	peripheral blood	improved	Pulmonary infection	tumor (solid organic)	Pulmonary infection
S250051795_25	Male	55	DNA	peripheral blood	un healed	Pulmonary infection	tumor (solid organic)	Intrahepatic cholangiocarcinoma
S250051795_30	Male	55	RNA	peripheral blood	un healed	Pulmonary infection	tumor (solid organic)	Intrahepatic cholangiocarcinoma
S250049133_17	Male	66	DNA	BALF	improved	Pulmonary infection	tumor (solid organic)	hypercoagulable
S250049155_16	Female	74	DNA	BALF	un healed	Pulmonary infection	tumor (solid organic)	esophageal tumor
S250051760_1	Male	68	DNA	BALF	improved	Pulmonary infection	tumor (solid organic)	nasopharynx tumor
S250051913_20	Male	77	DNA	BALF	improved	Pulmonary infection	tumor (solid organic)	maintenance chemotherapy for malignant tumors
S250051779_2	Male	58	DNA	BALF	improved	Pulmonary infection	tumor (solid organic)	supportive therapy for malignant tumor
S250055913_29	Male	59	DNA	peripheral blood	improved	Pulmonary infection	tumor (solid organic)	supportive therapy for malignant tumor
S250055913_8	Male	59	RNA	peripheral blood	improved	Pulmonary infection	tumor (solid organic)	supportive therapy for malignant tumor
S250051771_28	Female	46	DNA	BALF	improved	Pulmonary infection	tumor (solid organic)	immunotherapy for malignant tumor
S250049133_20	Male	70	DNA	BALF	improved	Pulmonary infection	tumor (solid organic)	maintenance chemotherapy for malignant tumors
S250051869_29	Male	70	DNA	BALF	improved	Pulmonary infection	tumor (solid organic)	maintenance chemotherapy for malignant tumors
S250051783_6	Male	80	DNA	BALF	improved	Pulmonary infection	tumor (solid organic)	supportive therapy for malignant tumor
S250052050_8	Male	57	DNA	BALF	dead	Pulmonary infection	tumor (solid organic)	esophageal tumor
S250051867_5	Male	79	DNA	BALF	improved	Tuberculosis	tumor (solid organic)	tuberculosis
S250056077_28	Female	59	DNA	BALF	improved	Community-acquired pneumonia, non-severe	tumor (solid organic)	community-acquired pneumonia, non-severe
S250051882_15	Male	46	DNA	BALF	improved	Severe pneumonia	tumor (solid organic)	Severe pneumonia
S250051882_2	Male	46	RNA	BALF	improved	Severe pneumonia	tumor (solid organic)	Severe pneumonia
S250052069_15	Male	59	DNA	BALF	un healed	Severe pneumonia	tumor (solid organic)	Severe pneumonia
S250051716_1	Male	65	DNA	BALF	un healed	Severe pneumonia	tumor (solid organic)	Severe pneumonia
S250051716_7	Male	65	RNA	BALF	un healed	Severe pneumonia	tumor (solid organic)	Severe pneumonia
S250051784_5	Female	76	DNA	BALF	dead	Severe pneumonia	tumor (solid organic)	Severe pneumonia
S250049166_18	Male	71	DNA	BALF	un healed	Severe pneumonia	tumor (solid organic)	Severe pneumonia
S250051885_15	Male	70	DNA	BALF	dead	Severe pneumonia	tumor (solid organic)	Severe pneumonia
S250051885_4	Male	70	RNA	BALF	dead	Severe pneumonia	tumor (solid organic)	Severe pneumonia
S250051721_15	Female	73	DNA	peripheral blood	un healed	Severe pneumonia	tumor (solid organic)	Severe pneumonia
S250051885_20	Female	60	DNA	peripheral blood	improved	no	Hematological tumors	multiple myeloma
S250051881_10	Female	60	RNA	peripheral blood	improved	no	Hematological tumors	multiple myeloma
S250051386_5	Female	54	DNA	BALF	improved	Pulmonary infection	Hematological tumors	respiratory failure
S250051855_16	Male	72	DNA	BALF	improved	Pulmonary infection	Hematological tumors	bacterial pneumonia
S250051762_25	Male	76	DNA	peripheral blood	dead	Pulmonary infection	Hematological tumors	septic shock
S250051755_4	Female	41	DNA	BALF	un healed	Pulmonary infection	Hematological tumors	myelodysplastic syndromes
S250051740_25	Male	70	DNA	BALF	improved	Pulmonary infection	Hematological tumors	myelodysplastic syndromes
S250051855_25	Female	42	DNA	BALF	improved	Pulmonary infection	Hematological tumors	myelosuppression
S250051219_4	Female	58	DNA	BALF	improved	Pulmonary infection	Hematological tumors	acute lymphoblastic leukemia
S250049166_22	Male	58	DNA	BALF	improved	Pulmonary infection	Hematological tumors	acute myeloid leukemia
S250049137_28	Male	57	DNA	BALF	improved	Pulmonary infection	Hematological tumors	acute myeloid leukemia
S250051740_29	Male	58	DNA	BALF	improved	Pulmonary infection	Hematological tumors	acute myeloid leukemia
S250051872_30	Female	60	DNA	peripheral blood	improved	Pulmonary infection	Hematological tumors	acute myeloid leukemia
S250051783_10	Male	78	DNA	BALF	dead	Pulmonary infection	Hematological tumors	acute myeloid leukemia
S250051873_5	Male	68	DNA	peripheral blood	un healed	Pulmonary infection	Hematological tumors	acute myeloid leukemia
S250051873_22	Male	68	RNA	peripheral blood	un healed	Pulmonary infection	Hematological tumors	acute myeloid leukemia
S250051786_25	Male	64	DNA	BALF	dead	Pulmonary infection	Hematological tumors	acute leukemia
S250051760_15	Female	76	DNA	BALF	un healed	Severe pneumonia	Hematological tumors	Severe pneumonia
S250051760_7	Female	76	RNA	BALF	un healed	Severe pneumonia	Hematological tumors	Severe pneumonia
S250051784_17	Female	76	RNA	BALF	dead	Severe pneumonia	Hematological tumors	Severe pneumonia
S250051849_17	Male	48	DNA	peripheral blood	healed	no	no	cholecystitis
S250052049_15	Female	42	DNA	BALF	improved	no	no	portal hypertension
S250051729_2	Male	45	DNA	BALF	healed	no	no	middle lobe synelrome
S250052137_31	Male	38	DNA	peripheral blood	healed	no	no	gallbladder polyps
S250049166_32	Female	56	DNA	peripheral blood	improved	no	no	hypersplenism
S250051327_12	Male	30	DNA	peripheral blood	improved	no	no	tuberculosis
S250022703_32	Male	54	DNA	BALF	improved	no	no	tuberculous pleurisy
S250051867_2	Male	52	DNA	BALF	improved	no	no	Tuberculosis
S250051386_2	Male	44	DNA	BALF	healed	no	no	lumbar tuberculosis
S250051391_10	Female	60	DNA	BALF	improved	no	no	chlamydia psittaci infection
S250051745_10	Male	21	DNA	BALF	improved	no	no	lung cancer
S250051912_17	Female	54	DNA	peripheral blood	healed	no	no	cholecystitis
S250051873_2	Female	42	DNA	peripheral blood	healed	no	no	cholecystitis
S250051882_33	Female	59	DNA	peripheral blood	healed	no	no	cholecystitis
S250051773_30	Male	66	DNA	peripheral blood	healed	no	no	cholangitis
S250051797_8	Male	62	DNA	peripheral blood	improved	no	no	Liver dysfunction
S250051882_17	Female	76	DNA	peripheral blood	improved	no	no	chronic hepatitis
S250051386_10	Male	31	DNA	peripheral blood	improved	no	no	chronic hepatitis B virus
S250051721_11	Male	44	DNA	peripheral blood	improved	no	no	post hepatitis B cirrhosis
S250051398_8	Female	53	DNA	peripheral blood	improved	no	no	cholecystitis
S250052049_16	Male	53	DNA	peripheral blood	improved	no	no	hepatorrhagia
S250052159_15	Male	55	DNA	BALF	improved	no	no	tuberculous pleurisy
S250051409_25	Male	55	DNA	peripheral blood	improved	non-tuberculous mycobacteria	no	non-tuberculous mycobacteria
S250051960_28	Male	74	DNA	BALF	improved	non-tuberculous mycobacteria	no	lungnon-tuberculous mycobacteria
S250051960_26	Male	34	DNA	BALF	improved	non-tuberculous mycobacteria	no	hematogenous non-tuberculous mycobacteria
S250039986_26	Male	42	DNA	BALF	improved	non-tuberculous mycobacteria	no	lung non-tuberculous mycobacteria
S250039986_22	Female	17	DNA	BALF	improved	non-tuberculous mycobacteria	no	lung non-tuberculous mycobacteria
S250051867_4	Female	71	DNA	BALF	improved	non-tuberculous mycobacteria	no	lung non-tuberculous mycobacteria
S250051751_16	Female	66	DNA	BALF	improved	non-tuberculous mycobacteria	no	lung non-tuberculous mycobacteria
S250051721_6	Female	60	DNA	BALF	improved	non-tuberculous mycobacteria	no	lung non-tuberculous mycobacteria
S250051748_11	Female	55	DNA	BALF	improved	non-tuberculous mycobacteria	no	lung non-tuberculous mycobacteria
S250039986_18	Male	59	DNA	BALF	improved	non-tuberculous mycobacteria	no	lung non-tuberculous mycobacteria
S250051802_32	Male	75	DNA	peripheral blood	improved	Pulmonary infection	no	connective tissue disease
S250051802_1	Male	75	RNA	peripheral blood	improved	Pulmonary infection	no	connective tissue disease
S250051795_20	Male	58	DNA	peripheral blood	dead	Pulmonary infection	no	subacute liver failure
S250052137_11	Female	51	DNA	BALF	improved	Pulmonary infection	no	acute-on-chronic liver failure
S250051849_32	Male	37	DNA	BALF	improved	Pulmonary infection	no	CKD-5
S250051773_22	Female	68	DNA	BALF	improved	Pulmonary infection	no	autoimmune cirrhosis
S250051960_22	Female	69	DNA	BALF	healed	Pulmonary infection	no	fever with thrombocytopenia syndrome [novel Bunyavirus infection]
S250051748_8	Female	55	DNA	BALF	improved	Pulmonary infection	no	primary biliary cirrhosis
S250051756_25	Male	28	DNA	peripheral blood	dead	Pulmonary infection	no	AIDS
S250052131_25	Male	28	DNA	peripheral blood	dead	Pulmonary infection	no	AIDS
S250049532_29	Male	68	DNA	BALF	un healed	Pulmonary infection	no	fever with thrombocytopenia syndrome [novel Bunyavirus infection]
S250052159_25	Male	47	DNA	BALF	dead	Pulmonary infection	no	fever with thrombocytopenia syndrome [novel Bunyavirus infection]
S250049532_18	Male	68	RNA	BALF	un healed	Pulmonary infection	no	fever with thrombocytopenia syndrome [novel Bunyavirus infection]
S250049135_4	Male	59	DNA	BALF	improved	Pulmonary infection	no	Pulmonary infection
S250051760_4	Female	71	DNA	peripheral blood	improved	Pulmonary infection	no	Sjogren's syndrome
S250051740_16	Male	73	DNA	BALF	un healed	Pulmonary infection	no	respiratory failure
S250051740_7	Male	73	RNA	BALF	un healed	Pulmonary infection	no	respiratory failure
S250049137_26	Male	66	DNA	BALF	improved	Pulmonary infection	no	cytomegalovirus pneumonia
S250055983_8	Male	56	DNA	BALF	improved	Pulmonary infection	no	cytomegalovirus retinitis
S250052203_10	Male	58	DNA	BALF	healed	Pulmonary infection	no	pneumocystis carinii pneumonia
S250051802_26	Male	33	DNA	BALF	improved	Pulmonary infection	no	pneumocystis carinii pneumonia
S250051849_28	Male	72	DNA	BALF	improved	Pulmonary infection	no	hematogenous disseminated tuberculosis
S250049135_5	Male	47	DNA	BALF	improved	Pulmonary infection	no	Pulmonary infection
S250052137_28	Female	59	DNA	peripheral blood	un healed	Pulmonary infection	no	Pulmonary infection
S250051869_4	Male	64	DNA	BALF	improved	Pulmonary infection	no	pneumocystis carinii pneumonia
S250051780_1	Male	36	DNA	BALF	improved	Pulmonary infection	no	Candidal pneumonia
S250051721_10	Male	16	DNA	BALF	improved	Pulmonary infection	no	Varicella pneumonia
S250051721_7	Male	16	RNA	BALF	improved	Pulmonary infection	no	Varicella pneumonia
S250051878_10	Male	33	DNA	BALF	improved	Pulmonary infection	no	bacterial pneumonia
S250052068_2	Male	53	DNA	BALF	improved	Pulmonary infection	no	Fungal pneumonia
S250051745_22	Male	44	DNA	BALF	improved	Pulmonary infection	no	Fungal pneumonia
S250049135_2	Male	27	DNA	BALF	healed	Pulmonary infection	no	Fungal esophagitis
S250051878_4	Male	69	DNA	BALF	improved	Pulmonary infection	no	respiratory failure type I
S250051786_17	Female	60	DNA	BALF	improved	Pulmonary infection	no	respiratory failure type I
S250052131_7	Female	45	DNA	BALF	improved	Pulmonary infection	no	respiratory failure type I
S250055913_15	Male	70	DNA	BALF	improved	Pulmonary infection	no	respiratory failure type I
S250049317_26	Male	59	DNA	BALF	improved	Pulmonary infection	no	multiple pleural effusion
S250049305_18	Male	37	DNA	BALF	improved	Pulmonary infection	no	Pulmonary infection
S250022703_7	Female	70	DNA	BALF	improved	Pulmonary infection	no	Pulmonary infection
S250049549_25	Female	66	DNA	BALF	improved	Pulmonary infection	no	Pulmonary infection
S250049532_25	Female	36	DNA	BALF	improved	Pulmonary infection	no	Pulmonary infection
S250049532_20	Female	57	DNA	BALF	improved	Pulmonary infection	no	Pulmonary infection
S250052050_4	Female	64	DNA	BALF	improved	Pulmonary infection	no	Pulmonary infection
S250052071_4	Male	71	DNA	BALF	improved	Pulmonary infection	no	Pulmonary infection
S250051716_4	Male	60	DNA	BALF	improved	Pulmonary infection	no	Pulmonary infection
S250049137_18	Female	68	DNA	BALF	improved	Pulmonary infection	no	Pulmonary infection
S250051957_5	Male	72	DNA	BALF	improved	Pulmonary infection	no	Pulmonary infection
S250051871_16	Male	75	DNA	BALF	improved	Pulmonary infection	no	Pulmonary infection
S250051876_7	Female	41	DNA	BALF	improved	Pulmonary infection	no	Pulmonary infection
S250049276_1	Male	76	DNA	BALF	improved	Pulmonary infection	no	Pulmonary infection
S250051795_16	Male	62	DNA	BALF	improved	Pulmonary infection	no	Pulmonary infection
S250051762_10	Male	72	DNA	BALF	improved	Pulmonary infection	no	Pulmonary infection
S250051878_8	Male	56	DNA	BALF	improved	Pulmonary infection	no	Pulmonary infection
S250051913_17	Female	64	DNA	BALF	improved	Pulmonary infection	no	Pulmonary infection
S250051736_16	Female	45	DNA	BALF	improved	Pulmonary infection	no	Pulmonary infection
S250051755_5	Female	54	DNA	BALF	improved	Pulmonary infection	no	Pulmonary infection
S250051964_29	Female	66	DNA	BALF	improved	Pulmonary infection	no	Pulmonary infection
S250051729_1	Female	27	DNA	BALF	improved	Pulmonary infection	no	Pulmonary infection
S250051386_6	Male	41	DNA	BALF	improved	Pulmonary infection	no	Pulmonary infection
S250052137_16	Female	58	DNA	BALF	improved	Pulmonary infection	no	Pulmonary infection
S250051409_32	Male	53	DNA	BALF	improved	Pulmonary infection	no	Pulmonary infection
S250055771_5	Male	67	DNA	BALF	improved	Pulmonary infection	no	Pulmonary infection
S250049305_7	Male	37	RNA	BALF	improved	Pulmonary infection	no	Pulmonary infection
S250051740_18	Male	81	DNA	peripheral blood	improved	Pulmonary infection	no	Pulmonary infection
S250049317_30	Male	72	DNA	BALF	improved	Pulmonary infection	no	lung shadow
S250051872_12	Female	66	DNA	BALF	improved	Pulmonary infection	no	lung shadow
S250051755_6	Male	74	DNA	BALF	improved	Pulmonary infection	no	lung shadow
S250051882_32	Female	60	DNA	BALF	improved	Pulmonary infection	no	lung shadow
S250051867_6	Male	68	DNA	BALF	improved	Pulmonary infection	no	pulmonary abscess
S250051721_5	Male	49	DNA	BALF	improved	Pulmonary infection	no	Pulmonary aspergillosis
S250056077_30	Male	55	DNA	BALF	improved	Pulmonary infection	no	Pulmonary aspergillosis
S250051771_7	Male	38	DNA	BALF	improved	Pulmonary infection	no	mycoplasma pneumoniae pneumonia
S250051391_11	Female	34	DNA	BALF	improved	Pulmonary infection	no	mycoplasma pneumoniae pneumonia
S250051784_18	Male	59	DNA	BALF	improved	Pulmonary infection	no	Pulmonary cryptococcosis
S250051717_16	Female	65	DNA	BALF	improved	Pulmonary infection	no	Pulmonary cryptococcosis
S250052137_15	Male	57	DNA	BALF	improved	Pulmonary infection	no	pulmonary fungal infection
S250052131_32	Male	35	DNA	BALF	improved	Pulmonary infection	no	hemoptysis
S250051760_33	Male	50	DNA	BALF	improved	Pulmonary infection	no	extrinsic allergic alveolitis
S250051882_16	Male	58	DNA	BALF	improved	Pulmonary infection	no	respiratory failure
S250051882_4	Male	58	RNA	BALF	improved	Pulmonary infection	no	respiratory failure
S250051755_30	Female	32	DNA	peripheral blood	un healed	Pulmonary infection	no	respiratory failure
S250051736_17	Male	70	DNA	BALF	improved	Pulmonary infection	no	interstitial pneumonia
S250051780_5	Female	46	DNA	BALF	improved	Pulmonary infection	no	interstitial pneumonia
S250051729_8	Male	55	DNA	BALF	improved	Pulmonary infection	no	pneumocystis carinii pneumonia
S250052137_20	Female	58	DNA	BALF	improved	Pulmonary infection	no	pneumocystis carinii pneumonia
S250051729_15	Male	55	RNA	BALF	improved	Pulmonary infection	no	pneumocystis carinii pneumonia
S250052137_18	Female	58	RNA	BALF	improved	Pulmonary infection	no	pneumocystis carinii pneumonia
S250051784_10	Male	70	DNA	BALF	improved	Pulmonary infection	no	bacterial pneumonia
S250051721_8	Male	67	DNA	BALF	improved	Pulmonary infection	no	bacterial pneumonia
S250051855_20	Female	36	DNA	BALF	improved	Pulmonary infection	no	bacterial pneumonia
S250052181_4	Female	39	DNA	BALF	improved	Pulmonary infection	no	bacterial pneumonia
S250055983_6	Male	76	DNA	BALF	improved	Pulmonary infection	no	bacterial pneumonia
S250049549_17	Female	53	DNA	BALF	improved	Pulmonary infection	no	bronchiectasis with infection
S250049532_17	Female	50	DNA	BALF	improved	Pulmonary infection	no	bronchiectasis with infection
S250051738_22	Male	46	DNA	BALF	improved	Pulmonary infection	no	bronchiectasis with infection
S250049531_1	Female	52	DNA	BALF	improved	Pulmonary infection	no	bronchiectasis with infection
S250051762_6	Female	65	DNA	BALF	improved	Pulmonary infection	no	bronchiectasis with infection
S250051740_31	Female	63	DNA	BALF	improved	Pulmonary infection	no	bronchiectasis with infection
S250051912_26	Female	57	DNA	BALF	improved	Pulmonary infection	no	bronchiectasis with infection
S250051784_11	Female	59	DNA	BALF	improved	Pulmonary infection	no	bronchiectasis with infection
S250051964_25	Male	69	DNA	BALF	improved	Pulmonary infection	no	bronchiectasis with infection
S250051748_20	Male	61	DNA	BALF	improved	Pulmonary infection	no	bronchiectasis with infection
S250051878_5	Female	54	DNA	BALF	improved	Pulmonary infection	no	mycoplasma infection
S250051882_7	Female	62	DNA	BALF	improved	Pulmonary infection	no	fever with thrombocytopenia syndrome [novel Bunyavirus infection]
S250051873_4	Female	61	DNA	peripheral blood	improved	Pulmonary infection	no	fever with thrombocytopenia syndrome [novel Bunyavirus infection]
S250051873_18	Female	61	RNA	peripheral blood	improved	Pulmonary infection	no	fever with thrombocytopenia syndrome [novel Bunyavirus infection]
S250051748_17	Male	28	DNA	BALF	improved	Pulmonary infection	no	bacterial pneumonia
S250052071_5	Male	61	DNA	BALF	improved	Pulmonary infection	no	drug induced hepatitis
S250051872_22	Male	13	DNA	BALF	improved	Pulmonary infection	no	tuberculosis infection
S250051882_12	Male	49	DNA	BALF	improved	Pulmonary infection	no	bacterial pneumonia
S250051762_8	Female	78	DNA	BALF	improved	Pulmonary infection	no	Pulmonary infection
S250051912_32	Female	68	DNA	BALF	improved	Pulmonary infection	no	Pulmonary infection
S250051745_11	Male	76	DNA	BALF	improved	Pulmonary infection	no	Pulmonary infection
S250051755_1	Female	84	DNA	BALF	dead	Pulmonary infection	no	Pulmonary infection
S250051755_29	Female	84	RNA	BALF	dead	Pulmonary infection	no	Pulmonary infection
S250051771_12	Male	77	DNA	BALF	improved	Pulmonary infection	no	bacterial pneumonia
S250051795_15	Female	58	DNA	BALF	improved	Pulmonary infection	no	Pulmonary infection
S250051771_20	Male	78	DNA	peripheral blood	improved	Pulmonary infection	no	Pulmonary infection
S250051740_22	Male	49	DNA	peripheral blood	improved	Pulmonary infection	no	hemorrhagic shock
S250055983_2	Male	56	DNA	BALF	improved	Pulmonary infection	no	interstitial pneumonia
S250051786_33	Male	31	DNA	peripheral blood	un healed	Pulmonary infection	no	cerebral hemorrhage
S250051786_30	Male	31	RNA	peripheral blood	un healed	Pulmonary infection	no	cerebral hemorrhage
S250051853_32	Male	83	DNA	peripheral blood	un healed	Pulmonary infection	no	bacterial pneumonia
S250049537_26	Female	57	DNA	BALF	improved	Pulmonary infection	no	primary biliary cirrhosis
S250049537_32	Male	51	DNA	peripheral blood	improved	Pulmonary infection	no	acute hepatitis E
S250049537_4	Male	51	RNA	peripheral blood	improved	Pulmonary infection	no	acute hepatitis E
S250055771_4	Male	57	DNA	BALF	improved	Pulmonary infection	no	Infectious fever
S250051386_1	Male	77	DNA	BALF	improved	Pulmonary infection	no	extranodal marginal zone B-cell lymphoma
S250049167_17	Female	24	DNA	BALF	improved	Pulmonary infection	no	systemic lupus erythematosus
S250051881_5	Female	24	DNA	peripheral blood	improved	Pulmonary infection	no	systemic lupus erythematosus
S250051881_31	Male	62	DNA	BALF	improved	Pulmonary infection	no	aplastic anemia
S250051795_17	Male	31	DNA	BALF	un healed	Pulmonary infection	no	acute-on-chronic liver failure
S250052159_12	Male	48	DNA	BALF	un healed	Pulmonary infection	no	acute-on-chronic liver failure
S250052068_11	Male	48	DNA	peripheral blood	un healed	Pulmonary infection	no	acute-on-chronic liver failure
S250052203_8	Female	71	DNA	BALF	improved	Pulmonary infection	no	pulmonary fungal infection
S250051913_15	Male	59	DNA	BALF	un healed	Pulmonary infection	no	lung cancer
S250051913_4	Male	59	RNA	BALF	un healed	Pulmonary infection	no	lung cancer
S250049216_16	Female	31	DNA	peripheral blood	improved	Pulmonary infection	no	septicemia
S250049216_4	Female	31	RNA	peripheral blood	improved	Pulmonary infection	no	septicemia
S250049166_30	Male	81	DNA	peripheral blood	un healed	Pulmonary infection	no	Pulmonary infection
S250051876_32	Male	78	DNA	BALF	improved	Pulmonary infection	no	Pulmonary infection
S250052203_32	Male	48	DNA	peripheral blood	healed	Pulmonary infection	no	malaria
S250052203_17	Male	48	RNA	peripheral blood	healed	Pulmonary infection	no	malaria
S250052066_7	Female	55	DNA	peripheral blood	un healed	Pulmonary infection	no	autoimmune hepatitis
S250052066_5	Female	55	RNA	peripheral blood	un healed	Pulmonary infection	no	autoimmune hepatitis
S250051993_18	Male	51	DNA	BALF	healed	Pulmonary infection	no	respiratory failure type I
S250051878_18	Female	56	DNA	peripheral blood	improved	Pulmonary infection	no	septicemia
S250052071_6	Male	69	DNA	BALF	improved	Pulmonary infection	no	Pulmonary infection
S250051913_25	Female	54	DNA	BALF	improved	Pulmonary infection	no	Pulmonary infection
S250051873_1	Male	28	DNA	BALF	improved	Tuberculosis	no	tuberculosis
S250022703_30	Female	51	DNA	BALF	improved	Tuberculosis	no	tuberculosis
S250052131_12	Male	77	DNA	BALF	improved	Tuberculosis	no	tuberculosis
S250052049_12	Male	77	DNA	BALF	improved	Tuberculosis	no	tuberculosis
S250049495_8	Male	55	DNA	BALF	improved	Tuberculosis	no	tuberculosis
S250052050_2	Male	65	DNA	BALF	improved	Tuberculosis	no	tuberculosis
S250052181_2	Female	72	DNA	BALF	improved	Tuberculosis	no	tuberculosis
S250051755_2	Male	42	DNA	BALF	improved	Tuberculosis	no	tuberculosis
S250051882_30	Male	35	DNA	BALF	improved	Tuberculosis	no	tuberculosis
S250049317_28	Female	51	DNA	BALF	improved	Tuberculosis	no	tuberculosis
S250052050_5	Female	24	DNA	BALF	improved	Tuberculosis	no	tuberculosis
S250051771_32	Male	36	DNA	BALF	improved	Tuberculosis	no	tuberculosis
S250051853_28	Male	70	DNA	BALF	improved	Tuberculosis	no	tuberculosis
S250055983_5	Male	33	DNA	BALF	improved	Tuberculosis	no	tuberculosis
S250051881_1	Female	73	DNA	BALF	improved	Tuberculosis	no	tuberculosis
S250049133_29	Female	26	DNA	BALF	improved	Tuberculosis	no	tuberculosis
S250051881_33	Male	30	DNA	BALF	improved	Tuberculosis	no	tuberculosis
S250051773_18	Female	15	DNA	BALF	improved	Tuberculosis	no	tuberculosis
S250052065_22	Female	84	DNA	BALF	improved	Tuberculosis	no	tuberculosis
S250051745_26	Male	72	DNA	peripheral blood	improved	Tuberculosis	no	tuberculosis
S250049537_22	Male	73	DNA	BALF	improved	Tuberculosis	no	tuberculosis
S250051409_7	Male	66	DNA	BALF	improved	Tuberculosis	no	tuberculosis
S250049549_16	Male	45	DNA	BALF	improved	Tuberculosis	no	tuberculosis
S250049549_5	Male	45	RNA	BALF	improved	Tuberculosis	no	tuberculosis
S250052137_17	Male	77	DNA	BALF	improved	Tuberculosis	no	tuberculosis
S250052159_16	Male	60	DNA	BALF	improved	Tuberculosis	no	tuberculosis
S250052159_7	Female	29	DNA	BALF	dead	Tuberculosis	no	tuberculosis
S250051760_29	Male	68	DNA	BALF	improved	Tuberculosis	no	tuberculosis
S250056077_26	Female	68	DNA	BALF	improved	Tuberculosis	no	tuberculosis
S250051748_25	Female	16	DNA	BALF	improved	Community-acquired pneumonia, non-severe	no	Community-acquired pneumonia, non-severe
S250049135_1	Male	31	DNA	BALF	improved	Community-acquired pneumonia, non-severe	no	Community-acquired pneumonia, non-severe
S250051878_6	Male	14	DNA	BALF	improved	Community-acquired pneumonia, non-severe	no	Community-acquired pneumonia, non-severe
S250051913_16	Female	19	DNA	BALF	improved	Community-acquired pneumonia, non-severe	no	Community-acquired pneumonia, non-severe
S250051786_20	Female	14	DNA	BALF	improved	Community-acquired pneumonia, non-severe	no	Community-acquired pneumonia, non-severe
S250051760_31	Female	25	DNA	BALF	improved	Community-acquired pneumonia, non-severe	no	Community-acquired pneumonia, non-severe
S250051780_4	Male	25	DNA	BALF	improved	Community-acquired pneumonia, non-severe	no	Community-acquired pneumonia, non-severe
S250051751_15	Female	22	DNA	BALF	improved	Community-acquired pneumonia, non-severe	no	Community-acquired pneumonia, non-severe
S250051717_20	Female	32	DNA	BALF	improved	Community-acquired pneumonia, non-severe	no	Community-acquired pneumonia, non-severe
S250051771_30	Female	14	DNA	BALF	improved	Community-acquired pneumonia, non-severe	no	Community-acquired pneumonia, non-severe
S250052137_8	Male	29	DNA	BALF	improved	Community-acquired pneumonia, non-severe	no	Community-acquired pneumonia, non-severe
S250052065_26	Female	15	DNA	BALF	improved	Community-acquired pneumonia, non-severe	no	Community-acquired pneumonia, non-severe
S250052066_22	Female	15	DNA	BALF	improved	Community-acquired pneumonia, non-severe	no	Community-acquired pneumonia, non-severe
S250051398_6	Female	29	DNA	BALF	improved	Community-acquired pneumonia, non-severe	no	Community-acquired pneumonia, non-severe
S250055771_6	Male	24	DNA	BALF	improved	Community-acquired pneumonia, non-severe	no	Community-acquired pneumonia, non-severe
S250051802_33	Male	59	DNA	BALF	un healed	Severe pneumonia	no	Severe pneumonia
S250049549_20	Male	34	DNA	BALF	improved	Severe pneumonia	no	Severe pneumonia
S250051755_18	Male	57	DNA	BALF	improved	Severe pneumonia	no	Severe pneumonia
S250051755_22	Male	23	DNA	BALF	improved	Severe pneumonia	no	Severe pneumonia
S250051853_22	Male	66	DNA	BALF	un healed	Severe pneumonia	no	Severe pneumonia
S250051409_30	Male	84	DNA	BALF	improved	Severe pneumonia	no	Severe pneumonia
S250051853_31	Male	66	RNA	BALF	un healed	Severe pneumonia	no	Severe pneumonia
S250051876_12	Female	63	DNA	BALF	un healed	Severe pneumonia	no	Severe pneumonia
S250049549_29	Male	81	DNA	peripheral blood	dead	Severe pneumonia	no	Severe pneumonia
S250051784_22	Female	58	DNA	BALF	improved	Severe pneumonia	no	Severe pneumonia
S250051758_1	Male	89	DNA	BALF	dead	Severe pneumonia	no	Severe pneumonia
S250051758_28	Male	89	RNA	BALF	dead	Severe pneumonia	no	Severe pneumonia
S250049495_1	Female	62	DNA	peripheral blood	un healed	Severe pneumonia	no	Severe pneumonia
S250051784_8	Male	64	DNA	BALF	improved	Severe pneumonia	no	Severe pneumonia
S250051878_1	Male	64	DNA	BALF	improved	Severe pneumonia	no	Severe pneumonia
S250051867_7	Male	64	DNA	peripheral blood	improved	Severe pneumonia	no	Severe pneumonia
S250051724_20	Male	46	DNA	peripheral blood	un healed	Severe pneumonia	no	Severe pneumonia
S250051327_32	Female	65	DNA	BALF	un healed	Severe pneumonia	no	Severe pneumonia
S250051867_32	Male	92	DNA	peripheral blood	dead	Severe pneumonia	no	Severe pneumonia
S250051738_28	Male	47	DNA	BALF	un healed	Severe pneumonia	no	Severe pneumonia
S250049532_16	Male	46	DNA	BALF	un healed	Severe pneumonia	no	Severe pneumonia
S250051219_2	Male	80	DNA	BALF	dead	Severe pneumonia	no	Severe pneumonia
S250051738_5	Male	47	RNA	BALF	un healed	Severe pneumonia	no	Severe pneumonia
S250051758_5	Female	75	DNA	BALF	dead	Severe pneumonia	no	Severe pneumonia
S250051849_30	Female	75	DNA	BALF	dead	Severe pneumonia	no	Severe pneumonia
S250055983_4	Female	52	DNA	BALF	un healed	Severe pneumonia	no	Severe pneumonia
